# Supplementary material for: Switch to Dolutegravir plus Rilpivirine Dual Therapy in cART-Experienced Subjects: An Observational Cohort
Source: PLoS One. 2016 Oct 14;11(10):e0164753. doi: 10.1371/journal.pone.0164753 (PMC5065232; doi:10.1371/journal.pone.0164753)
Supplement: S3 Appendix — (XLSX) [file pone.0164753.s003.xlsx]

## Sheet: Foglio1
Studio TivEdO													Cap				Ster	Riccardi		DiGiam	De Socio	Sasset	Celesia	Cima	Orofino
1
Patient	Sex	Age	FR	Start therapy	Previous regimen	Reasons to switch	Past viral failure	Baseline RT mutations	Baseline protease mutations	Baseline INSTI mutations	CD4/mmc T0	CD4/mmc w24	CD4/mmc w48	%CD4 T0	%CD4 w24	%CD4 w48	creat. mg/dL T0	creat. mg/dL w24		prot (U) mg/dL T0	prot (U) mg/dL w24	HIV RNA w0	HIV RNA w4	HIV RNA w 24	HIV RNA w48	Newly selected RT mutations	Newly selected protease mutations	Newly selected INSTI mutations	Salvage regimen	Reason for treatment change	Regimen changed at week
1	0	48	0	2014-11-21	Ral, Etv	1	0	0	0	0	666	770	766	32	33	34.4	1.2	1.3	1	0	0	0	0	0	0
2	1	44	2	2015-01-02	Ral, Etv	1	1	41L, 67N, 103N, 108I, 118I, 210W, 215Y	30N, 36I, 63P, 71V, 88D	0	1209	1395	1003	40.3	41.1	40.2	0.8	0.9	1	0	0	0	0	0	0
3	0	77	1	2015-01-23	Ral, Etv	1	0	0	0	0	391	394	438	22.9	23	23	0.8	0.9	1	0	0	36	36	0	0
4	0	51	1	2015-02-02	DRV/r, Etv	0	1	41L, 103N, 184V, 215D	13V, 16E, 24V, 33F, 46L, 63T, 69K, 77I	0	677	673	879	26.6	24.7	28	1.2	1.2	0	0	0	0	0	0	0
5	0	35	1	2015-02-03	DRV/r, Lm	3	1	208Y	20I, 36I	0	457	477	591	28	28.4	26.2	2.1	2.5	4	0	0	308900	0	0	0
6	1	54	0	2015-01-19	Kal, Kiv	0	0	0	0	0	298	296	315	12.6	14.1	14	0.5	0.6	1	0	0	0	0	0	0
7	1	59	2	2015-02-06	Ral, Tru	3	1	67N, 70 R	36I	213S, 124T, 127K	787	736	805	44	42.7	46.7	0.6	0.7	1	0	0	43	50		0	0	0	0		decesso	26
8	1	39	2	2014-12-18	DRV/r, Lm	0	1	41L, 184V, 215Y	63p	0	775	649	804	39.1	39.1	39	0.7	0.7	0	0	0	36	0	0	0
9	1	62	0	2014-12-13	DRV/r, Rpv	1	1	67N, 70R, 103N, 184V, 219Q	10F, 13V, 30N, 36I, 63P, 71V, 77I, 88D, 90M	0	1304	1202	1539	32	35.7	36.1	0.8	0.9	1	0	0	0	0	0	0
10	0	52	1	2015-01-15	STI	0	1	41L, 210W, 215F	20I, 36I	0	69	238	324	7.6	11.5	13.4	1	1.1	1	0	0	39180	57	0	0
11	1	53	2	2015-05-06	Kiv, Ral, Nvp	1	0	0	0	0	1073	1635	1292	40.2	41	41.3	1	1.1	1	0	0	38	36	36	0
12	0	49	1	2015-09-14	Ral, DRV/r	1	1	69D, 70R, 103N, 115F, 151Q, 184V, 219Q	10I, 36I, 63P, 77V, 82A, 90M	0	589	568	700	24.1	22.9	22.7	0.8	0.9	1	0	0	36	36	0	0
13	0	48	2	2015-05-28	Evipl	1	0	0	10I	0	331	370	425	13.1	15.2	16.8	1	1.1	1	0	0	36	36	0	0
14	1	44	0	2014-12-11	Ral, DRV/r	1	1	184V, 215F	10I, 20I, 36I, 63P, 71V, 77I, 90M	0	918	938	1181	28.1	27.8	32.4	0.8	1	3	0	0	0	0	0	0
15	0	43	0	2015-02-18	Evipl	3	1	41L, 184V, 215F	63P, 71T, 90M	0	554	513	459	29.2	32.8	34.5	0.9	0.8	-1	0	0	36	36	36	36
16	1	45	2	2015-01-13	Evipl	3	0	0	0	0	505	537	704	15.4	13.8	19.6	1.1	1.2	1	0	0	36	36	36	36
17	0	49	0	2014-12-15	Ral, Etv, DRV/r	1	1	41L, 103N, 184V, 208Y, 210W, 215Y, 225H	10F, 13V, 46L, 62V, 63P, 71V, 74P, 84V	0	289	269	295	23	25.5	25.1	0.8	0.6	-2	0	0	0	0	0	0
18	0	33	1	2015-09-29	Kiv, Rpv	0	0	0	0	0	677	781	812	23.5	33	35.7	1.2	1.37		0	0	0	0	0	0
19	0	53	0	2014-12-29	Ral, Rpv	1	1	41L, 67N, 118I, 210W, 215Y	63P	0	737	815	852	31.7	32.6	34.7	1	0.9	-1	0	0	0	0	0	0
20	1	50	2	2015-02-17	Kiv, Nvp	1	0	0	0	0	719	994	897	40.3	43.7	46.6	0.85	0.87		0	0	39	0	0	0
21	0	50	1	2015-09-23	Evipl	1	0	0	0	0	584	688		33.4	34.7		0.8			0		0	0	0
22	1	53	2	2015-02-12	ATV/r, Efv	0	1	41L, 44D, 67N, 118I, 184V, 210W, 215Y	20R, 36I, 63P	0	976	861	946	31.3	33.8	32.3	0.6	0.8	2	0	0	36	36	0	0
23	0	60	2	2015-02-17	Kiv, Rpv	1	0	0	0	0	423	581	577	23.2	20.5	24.9	1.4	1.3	-1	0	0	0	0	0	0
24	0	48	1	2015-09-29	Ral, ATV/r	1	1	41L, 118I, 210W, 215D	10I, 13V, 33V, 60E, 63P	0	832	1002		29.8	30.8		0.9	1.14		0	0	0	0	0
25	1	57	2	2014-12-31	Ral, DRV/r	0	0	0	0	0	1097	835	883	42.4	40.5	41.3	0.9	1	2	0	0	0	0	0	0
26	0	50	0	2015-09-16	Ral, ATV/r	0	1	184V, 190S	30N, 88D	0	474	455		30.4	30.9		0.9			0		36	0	0
27	1	60	2	2015-02-23	Tru, ATV/r	3	1	41L, 184V, 215F	10I, 36I, 63P, 77V, 82A, 90M	0	669	503	554	22.9	22.4	22.7	0.9	0.9	0	0	0	389	0	0
28	0	58	1	2015-09-21	Atripla	0	1	118I, 219Q	10I, 13V	0	536	1190		42.7	38.4		1.2	1.1		0	0	0	0	0
29	0	43	1	2015-09-21	Tru, DRV/r	1	0	0	0	0	679	731		36.4	36.6		1	1.09		0	0	0	0	0
30	0	49	1	2015-02-23	Ral, Etv	1	0	0	0	0	664	593	605	34.2	31.9	35.5	1	1.1	1	0	0	0	0	0	0
31	0	49	2	2015-09-27	Com, Nvp	1	0	0	0	0	590	667		37	37.9		0.7	0.87		0	0	0	0	0
32	0	44	0	2015-09-24	Ral, Rpv	0	0	0	0	0	806	994		34	32.3		1.4	1.6	2	0	0	31460	36	0
33	0	54	2	2015-02-06	Ral, Nvp, Lm	1	0	0	0	0	811	671		40.1	34.4		1.2	1.3	1	0	0	0	0	0
34	0	62	1	2014-11-24	Ral, Rpv	1	1	184V	10I, 36I, 82A	0	858	729	651	32	32.2	30.9	1.3	1.4	1	0	0	36	36	36	0
35	1	62	2	2015-03-27	ATV/r, Rpv	1	0	0	36I, 89M	0	697	538	583	32.7	30.7	31.3	0.9	1.1	2	-	-	0	0	0	0
36	1	50	2	2015-09-17	Evipl	0	0	0	0	0	639	671		38.5	37.2		1.2	1.2		0	0	0	0	0
37	1	38	2	2015-02-26	Ral, Tru	3	1	184V	10I, 13V, 20I, 36I, 69K, 74S, 89M	0	112	100	67	8.3	6.3	4.4	0.7	0.7	0	0	0	12610	52	11030	14770	138Q, 181C	0	0
38	1	58	2	2015-03-03	Evipl	0	1	41L, 184V, 215Y	10I, 20I, 36I, 63P, 71V, 77I, 90M	0	440	570	598	31.4	30.9	28.8	0.8	0.8	0	0	0	0	0	0	0
39	0	64	1	2015-09-21	DRV/r, Lm	0	0	0	0	0	742	803	944	39.5	40.7	40	0.9			0	0	0	0	0	0
40	1	44	2	2014-12-22	Ral, Etv	1	0	0	0	0	1324	961	1475	50.9	49.2	53	0.8	0.9	1	0	0	0	36	0	0
41	0	61	1	2015-09-21	Atripla	1	0	0	0	0	318	337		16	16.7		0.7			0	0	36	36	36
42	0	52	1	2015-09-24	Ral, Kiv	1	0	0	0	0	1282	1629		40.3	47.2		0.8	1.01		0	0	0	0	0
43	0	41	1	2015-09-28	Tru, ATV/r	1	0	0	0	0	1371	1415		42.1	42.6		0.7	0.82		-	-	0	0	0
44	0	52	0	2015-09-18	Atripla	0	0	0	0	0	652	862		25.6	30.6		1.3	1.3		0	0	0	0	0
45	0	63	1	2015-09-10	Ral, Tru	1	0	0	0	0	495	512		28.5	38.7		1	1	0	0	0	0	0	0
46	0	50	1	2015-06-24	Evipl	0	0	0	0	0	584	718		33.1	35.5		1.2	1.2	0	0	0	0	0	0
47	0	58	1	2015-09-18	Tru, DRV/r	1	0	0	0	0	372	432		19.7	20.3		1	1.11		0	0	36	0	0
48	1	51	2	2014-12-16	Ral, Kiv	1	1	70R	63T, 71V, 77I	0	510	519	551	25.9	28.8	30.4	1.4	1.2	-2	0	0	0	0	0	0
49	0	61	1	2015-08-17	Tru, ATV400	1	1	41L, 44D, 67N, 118I, 184V, 210W, 215Y	10F, 13V, 46L, 62V, 63P, 71V, 74P, 84V	0	1282	783		36.3	38.7		0.7	0.7	0	0	0	0	0	0
50	1	43	2	2015-09-24	Ral, Efv	0	0	184V	0	0	683	652		37	38.4		0.5	0.6	1	0	0	0	0	0
51	0	52	2	2015-04-13	Ral, DRV/r	3	1	41L, 67N, 70R, 181C, 184V, 208Y, 215F, 219Q	36L, 63P	0	756	560	623	35.6	37	36.3	0.8	0.9	1	0	0	36	0	36	0
52	0	44	1	2015-01-15	Kiv, Rpv	0	1	41L, 70R, 184V, 219Q	63P, 90M	0	1352	1327	1108	35.4	36.6	42.2	1.1	1.1	0	0	0	0	0	0	0
53	0	57	0	2015-09-28	Tru, ATV/r	1	0	0	0	0	732	777		45.1	45.8		0.6	0.65		0	0	0	0	0
54	0	55	0	2015-09-10	Evipl	0	0	0	0	0	615	679		22.7	29.3		1.1	1.1		-	-	36	36	36
55	1	55	0	2015-02-23	Com, ATV/r	0	1	41L, 184V, 215F	10I, 36I, 63P, 77V, 82A, 90M	0	936	996	912	42.2	39.9	40.7	0.7	0.8	1	0	0	0	0	0	0
56	0	55	1	2015-09-15	AZT/3TC+EFV	0	0	0	0	0	587	633		35.8	37.1							0	0	0
57	0	52	0	2015-08-03	Ral, RPV	3	1	41L, 184V, 215Y	84V, 89M	0	592	626		32.7	33.5							0	0	0
58	0	51	1	2015-09-24	Ral, Tru	1	1	ND	ND	ND	487	554		29.6	32.1							0	0	0	0
59	1	48	2	2015-01-07	Ral, Tru	3	1	65R, 184V	10I, 36I, 63P, 90M	54I, 72I, 74M, 123S, 127K, 140S, 148H	416	440	510	19.5	23.8	20.8	0.8	0.9	1	0	0	36	36	36	36
60	0	36	1	2015-08-19	Atripla	0	1	41L ,215C	71V, 77!, 82A	0	1204	910		33	34		0.9	0.9	0	0	0	0	0	0
61	0	60	2	2015-09-03	Tru, NVP	0	0	0	0	0	499	686		35.9	34.9		0.95	1.23	3	0	0	0	0	0
62	1	41	2	2015-05-06	Kiv, ATV400	1	1	41L, 74V, 100I, 103N, 215F, 225H	13V, 15V, 20I, 36I, 63P, 69K, 89M	0	638	651		25.5	29.6		0.74	0.79	0	0	0	0	0	0
63	0	51	0	2015-08-19	Evipl	1	1	103N, 179D	63P	0	655	663		45.8	50.3		1.4	1.26	-3	0	0	0	0	0
64	0	61	1	2014-11-24	Ral, Etv	1	1	ND	ND	ND	858	729	651	32	32.2	30.9	1.3	1.3	0	0	0	36	0	36	0
65	0	57	1	2015-09-06	Tru, MVC, Ral	1	1	65R 100I 103N 151Q 184V	30N 46Lw 63P 77I 88D	0	949	977		36.3	35.9		0.92			0	0	0	0			308900
66	0	53	0	2015-05-07	Ral, DRV/r	1	1	41L 44D 67N 74I 101E 181C 184I 208Y 210W 215Y 221C 227L	10I 20R 35D 36I 60E 63P 73C 84V 90M	0	824	868		26.2	27.7		0.77	0.88	1			19	0	0		39180
67	0	60	0	2015-06-16	Ral, ATV/r	3	0	0	0	0	844	867		36.2	36.1		0.8	0.8	0			19	0	0		389				cefalea, insonnia	24
68	0	45	0	2015-03-09	Ral, ATV/r	1	1	ND	ND	ND	1007	1028	787	42	38	37	0.73	0.77	0			0	0	0	0	31460
69	0	50	1	2015-09-25	DRV/r, Etv	0	0	0	0	0	489	525	571	18.5	18.9	18.8	0.82	0.88	0	0	0	0	0	0	0	12610
70	0	46	2	2015-01-22	Tru, ATV/r	0	0	0	0	0	1127	850	971	35.8	32.9	35.8	0.65	0.71	1			0	0	0	0	2435
71	1	57	0	2015-03-12	Ral, ATV/r	3	1	ND	ND	ND	408	489	484	31	40	39	0.84	0.89	0			0	0	0	0	115000
72	0	66	2	2015-04-02	Ral, DRV/r	0	0	0	0	0	627	732	791	28	30	32.4	0.81	0.92	1			0	0	0	0	971654
73	0	44	1	2015-02-12	Evipl	1	0	0	0	0	518	681	667	33	28	32	0.78	0.9	1			19	0	19	19	398
74	0	54	1	2015-08-03	DRV/r, Etv	0	1	ND	ND	ND	1055	1068		24.9	27.2		0.55	0.63	1	0	0	2435	0	19		500001
75	0	45	1	2015-09-10	Ral, Lm, Etv	1	0	0	0	0	1276	1310		41	42.9		0.87					0	0			1535
76	1	56	2	2015-05-06	Abc, TDF, LPV/r	3	1	41L, 115F, 151Q	46L, 63P	0	2615	2338		50.6	51.2		0.74	0.92	2	0	0	29	0	0
77	0	47	2	2015-05-18	Tru, DRV/r	0	1	67N 70R 184V 215Y 218E	10V 13V 16E 20R 30V 35D 36I 45R	0	710	857		24.9	23.8		0.93	1.03	1	0	5	0	0	0
78	1	61	0	2015-05-27	Atripla	0	1	41L 215D	60E 63P 71I	0	690	599		43.8	31		0.7	0.88	2	nd	nd	0	0	0
79	0	60	2	2015-06-16	Ral, ATV/r, Etv	1	0	0	0	0	831	931		28.1	27.6		1.09	1.34	2	0	5	0	0	0
80	1	45	2	2015-05-17	Ral, DRV/r, MVC	1	1	184V	63P	0	1284	896		47.9	43.4		0.63	0.76	1	0	0	0	0	33
81	1	44	2	2015-06-19	Ral, ATV/r, Etv	1	1	184V 210Ww 215Nw 215Sw 215Yw	20R, 46L	0	896	907		41.4	40.8		0.59	0.68	1	5	0	0	0	0
82	0	73	1	2015-07-22	Ral, DRV/r, MVC	0	0	0	35D 36I 70E	0	754	832		34.6	32.5		1.31	1.34	0	10	10	0	0	0
83	0	59	0	2015-08-25	Ral, ATV/r, Etv	1	1	41L 69A 70R 184V 215Y	10I 13V 36I 46L 58E 63P 77I 90M 93L	0	740	811		23.8	23.5		0.76	0.82	1	5	0	0	0	0
84	1	57	0	2015-08-26	Evipl	0	0	0	0	0	722	913		17.6	35.9		0.59	0.61	1	30	10	115000	0	33
85	1	46	2	2015-08-29	Kiv, RPV	1	1	90I 103N 108I 184V 221Y 228R	30N 63P 77I 90M 93L	0	855	847		33.5	36.2		0.67	0.72	0	5	5	0	0	0
86	0	49	0	2015-04-11	Ral, DRV/r, MVC	0	1	65R, 184V	13V, 33F, 54V	0	345	363	389	19.7	22.1	25.4	0.8	0.85	0	50		971654	0	18	0
87	0	39	1	2015-06-03	Kiv, Ral	3	0	0	0	0	292	297		17.8	18.2		0.87			0		398	0
88	1	66	0	2015-03-26	Ral, DRV/r	0	0	0	0	0	776	798	831	29.5	32.3	35.7	1.09	1.1	0	0	0	0	0	0	0
89	0	58	1	2015-07-16	MVC, DRV/r	1	0	0	0	0	528	702		29	31		0.9	0.88	0	0	0	0	0	0
90	0	60	1	2015-02-04	Ral, Etv	1	0	0	0	0	310	336	357	16	15	16.2	1.14	1.13	0	0	0	0	0	0	0
91	0	54	2	2015-06-12	Tru, ATV/r	1	0	0	0	0	741	886		33	32.2		0.77	0.93	2	0	0	30	0	0
92	1	51	0	2015-03-27	Ral, Etv	1	0	0	0	0	752	811	936	33	35	41.2	0.73	0.75	0	0	0	0	0	0	0
93	1	19	2	2015-07-07	Lm, DRV/r	1	0	0	0	0	1224	1300		41.6	44.4			0.81		0	0	500001	0	0
94	0	55	0	2015-03-21	Kiv, ATV/r	0	0	0	0	0	725	875	599	28	25	23.8	0.94	0.75	-2	0	0	0	0	0	0
95	0	57	2	2015-02-06	MVC, Ral	3	0	0	0	0	774	907	879	21	21	22.1	0.86	1.08	2	0	0	1535	0	0	0
96	0	55	0	2015-09-01	Tru, DRV/r	1	1	41L,184V,215Y	10I,63P,82I,93L	0	563	601		19	20.2		0.65					0	0		0
97	1	52	2	2015-09-01	Kiv, DRV/r	1	1	65R, 179I,181C,184V	10V,63P	0	756	838		37.1	38.8		0.55					262	0
98	0	49	0	2015-08-01	Eviplera	1	0	0	0	0	1009	934	937	23.3	25.2	26.3	1.07	1.26				36	0	0	0
99	0	51	0	2015-02-09	Eviplera	3	0	0	0	0	484	595	783	56.2	57.1	58.5	0.86	0.98				320	0	0
100	0	53	0	2016-03-07	Atripla	1	1	184V	0	0	432	471		29.2	29.7		0.8					1347
101	0	54	0	2015-09-21	Com, DRV/r	1	1	presenza di soli polimorfismi	presenza di polimorfismi	0	721	846		29.2	32.4		0.6					0	0		0
102	0	57	0	2015-09-27	Com, DRV/r	0	1	0	0	0	469	765		22.9	36.3		0.52					0
103	0	58	0	2015-09-15	Kiv, Atv/r	0	0	0	0	0	747	794		26.5	28.9		0.61					0
104	0	63	2	2015-01-07	Kiv, RPV	0	0	0	0	0	762	713	887	16.5	21.4	25.6	0.65	0.62				0	0	0	0
105	0	58	2	2014-10-30	Eviplera	0	0	0	0	0	852	888	1013	32.1	32.8	34.5	0.52	0.62				0	0	0	0
106	0	56	0	2015-09-15	Kiv, DRV/r	1	1	41L, 184V, 215Y	0	0	279	403		30.6	33.7		0.89					55
107	0	58	0	2015-09-30	Eviplera	1	1	70R, 103N	0	0	1010	987		47.7	46.9		0.92					0	0
108	0	56	0	2015-09-02	Eviplera	1	0	0	0	0	591	705		29.9	32.1		0.89	0.82				0	0	0	0
109	0	54	0	2015-09-17	Kiv, DRV/r	1	0	non eseguibile per bassa carica		0	267	334		20	28.6		0.82					68	0
110	1	47	2	2015-09-29	Com, DRV/r	1	0	0	0	0	947	1264		64.2	62.1		0.55	0.52				0	0	0	0
111	1	29	3	2015-09-02	Ral, Etv	3	1	67N, 69N, 70R, 184V, 219Q 98G, 103N, 225H	0	0	1057	917		40	40.2		0.7	0.8				11	0	0
112	1	54	0	2015-05-26	Eviplera	0	0	0	0	0	410	387		26.4	25.3		0.75	0.8		0	0	0	0	0					0	interazioni farmacologiche	24
113	1	55	2	2015-09-08	Kiv, Ral	1	0	ND	ND	ND	583	645		28.8	32.7		0.84	0.85		0		0	0	0
114	1	31	2	2015-06-01	Eviplera	1	0	0	0	0	908	698		31.6	33.9		368	0.94		0	0	0	0	0
115	0	55	1	2015-07-29	Tru, Nvp	1	0	0	0	0	821	873		33.5	35.6		0.92	1.06		0	0	0	0	0
116	0	45	1	2015-06-09	Tru, Nvp	1	0	35I, 211K	10I, 13V, 36I, 41K, 62V		965	1058		42.1	44.6		1.05	1.03		0	0	0	0	0
117	0	72	1	2015-04-23	Tru, Nvp	0	0	67N, 69N, 219Q	0	0	356	398	496	26.3	28.1	31.1	0.74	0.89		0	0	0	0	19
118	1	57	0	2015-05-23	Tru, Nvp	0	0	0	0	0	832	1062		39.8	41.5	42.2	0.66	0.78		0	0	19	20	21
119	0	41	1	2015-06-30	Kiv, Ral	0	0	T69S	0	0	917	1029		41.1	44.3	43.1	1.49	1.27		0	0	0	0	0	0
120	0	70	1	2015-06-16	Tru, Nvp	1	azioni	0	0	0	931	986		39.6	37.8		1.02	1.11		0	0	0	0	0
121	0	32	1	2015-07-08	Tru, NVP	1	0	0	0	0	845	1126		40.2	46.7		0.99	0.97		0	15	0	0	0
122	0	28	1	2015-08-02	Kiv, Nvp	0	0	0	0	0	466	629		33.3	37		0.89	0.95		0	0	0	0	0
123	0	57	0	2015-08-13	Com, Nvp	0		0	0	0	970	1043		42.7	46.2		0.84	0.91		0	0	0	0	0
124	0	39	1	2015-03-06	Com, Nvp	0	0	0	0	0	512	632	733	37.5	36.6	38.9	1.06	1.05		0	0	0	0	19	0
125	0	65	2	2015-09-15	Ral, ATV/r, Etv	1	0	184V, 211K	13V, 36I, 63P	0	369	376		29.4	29.9		1.24			0		0	19	0
126	0	59	1	2015-06-03	Kiv, Efv	1	0	0	43T	0	380	444		26.3	28.7		0.75	0.95		0	0	19	0	24
127	0	24	1	2015-08-03	Com, Nvp	1	0	0	L10I	0	806	1166		35.9	39.7		1.15	0.87		0	0	0	0	19
128	1	58	2	2015-05-09	Stribild	1	0	0	0	0	480	684		33.9	38.6		0.79	0.85		0	0	19	0	0
129	0	66	1	2015-05-05	Kiv, Efv	0	0	0	0	0	799	880		39.6	43.5		1.25	1.27		0	0	0	0	0
130	0	38	1	2015-09-08	Kiv, Ral	1	0	0	0	0	1101	973		48.3	51.2		1.29			0		0	0	0
131	1	74	2	2015-03-24	Kiv, Efv	1	0	ND	ND	ND	869	893	785	43.1	41.9	44.8	0.89	0.89		0	0	0	19	0	0
132	0	51	1	2015-09-07	Ral, ATV/r, Etv	0	0	0	0	0	954	1016		45.7	48.1		0.95			0		0	0	0
